# Supplementary material for: Association of serum levels of inflammatory cytokines with retinopathy of prematurity in preterm infants
Source: Front Pediatr. 2024 Jan 8;11:1195904. doi: 10.3389/fped.2023.1195904 (PMC10800500; doi:10.3389/fped.2023.1195904)
Supplement: Supplementary file 5 [file Table5.xlsx]

## Sheet: Supplementary Table 5
		Supplementary Table 5 . Comparison of Proportion of Serum Vascular Endothelium Growth Factor Changes From Baselines Up to 4 Weeks
		Between Different Time and Baseline					Treatment (n=22)									Mild ROP (n=14)									No ROP (n=14)
				n		Median	(Range)			Mean	± SD		n		Median	(Range)			Mean	± SD		n		Median	(Range)			Mean	± SD	Pa
		BLC
		2 weeks-baseline		22		-0.99	-4.23	2.4		-0.4	7.94		14		-0.5	-4.93	2.92		-0.84	4.57		14		1.89	-1.48	3.91		1.58	8.9	0.6622
		4 weeks-baseline		22		-1.92	-3.41	1.86		0.85	11.26		14		0.88	-2.84	2.57		-0.43	6.18		14		1.29	0.37	8.77		5.82	13.5	0.1436
		Eotaxin
		2 weeks-baseline		22		64.14	-94.75	154.45		43.44	167.68		14		-29.94	-66.41	61.59		-40.65	136.33		14		-12.63	-161.28	60.97		-63.4	152.29	0.2032
		4 weeks-baseline		22		31	-52.42	95.47		29.01	146.14		14		-29.07	-158.5	86.07		-72.61	234.51		14		1.1	-168.75	35.44		-50.82	110.39	0.2072
		Eotaxin2
		2 weeks-baseline		22		37.23	-45.33	134.43		53.74	159.12		14		-16.45	-65.52	55.85		-15.55	156.82		14		-6.16	-132.31	77.09		-47.15	154.49	0.2904
		4 weeks-baseline		22		26.52	-45.97	118.61		53.76	181.51		14		-6.13	-156.44	20.65		-28.68	188.64		14		-41.42	-113	70.79		-20.46	118.99	0.3696
		GCSF
		2 weeks-baseline		22		-5.85	-33.4	-0.53		-96.43	267.55		14		-4.21	-14	14.06		-0.94	19.73		14		-0.36	-20.76	9.12		5.09	46.07	0.192
		4 weeks-baseline		22		-4.88	-38.96	1.41		62.6	771.01		14		-8.68	-10.59	3.11		1.18	25.42		14		-2.18	-19.3	11.78		6.45	35.81	0.6759
		GMCSF
		2 weeks-baseline		22		0	-18.7	60.7		23.56	76.4		14		-7.12	-31.14	40.14		4.3	58.63		14		-10.52	-35.04	42.69		-4.25	70.08	0.6059
		4 weeks-baseline		22		15.44	-20.05	100.17		72.94	150.88		14		14.62	-16.09	29.04		11.03	44.93		14		6.43	-21.67	22.47		1.44	66.37	0.4355
		I309
		2 weeks-baseline		22		0	-1.17	0		-5.35	25.84		14		0	-6.44	0		-2.92	15.4		14		-0.4	-16.7	0		-9.9	25.69	0.7517
		4 weeks-baseline		22		0	-0.35	1.2		40.64	191.89		14		0	-0.69	15.01		24.51	88.39		14		-0.9	-16.7	0		2.03	41.6	0.4186
		ICAM
		2 weeks-baseline		22		-115.68	-256.16	198.86		-68.04	343.91		14		-116.11	-243.6	239.37		-11.5	310.73		14		-38.93	-393.95	365.8		-43.3	670.12	0.9177
		4 weeks-baseline		22		-155.77	-399.92	75.68		-169.1	381.64		14		-204.22	-427.02	116.94		-215.82	390.92		14		144.72	-485.01	312.06		-13.99	469	0.3532
		IF1a
		2 weeks-baseline		22		0	-1.01	1.14		-1.5	23.56		14		0	-1.26	0		1.28	8.65		14		0	0	4.6		-0.12	15.01	0.2929
		4 weeks-baseline		22		0	0	1.68		-0.53	16.53		14		0	-0.51	2.59		1.13	4.26		14		0	0	7.38		10.06	32.46	0.7791
		IF1b
		2 weeks-baseline		22		0	-2.9	1.1		-1.62	4.89		14		-0.22	-2.48	0.15		-0.23	3.63		14		-0.01	-1.39	0.3		-0.03	3.56	0.8932
		4 weeks-baseline		22		0	-3.16	2.52		1.41	14.53		14		0.05	-2.7	2.52		0.49	4.19		14		0.36	-1.5	5.49		2.33	6.15	0.6144
		IFNg
		2 weeks-baseline		22		-0.82	-2.28	0.27		0.02	5.8		14		0	-2.14	1.47		6.18	19.89		14		0.12	-0.26	1.53		7.47	26.22	0.0762
		4 weeks-baseline		22		-0.22	-1.66	5.14		19.54	70.71		14		1.03	-0.39	3.78		9.18	22.49		14		0.71	-0.39	3.21		13.93	44.16	0.534
		IL10
		2 weeks-baseline		22		-3.99	-25.68	10.62		-8.44	28.36		14		-4.02	-11.9	5.31		-4.64	14.98		14		3.38	-5.04	31.15		8	22.88	0.3065
		4 weeks-baseline		22		-3.89	-24.09	18.29		2.23	50.82		14		-0.17	-4.71	7.46		0.81	19.65		14		2.25	-6.01	16.54		13.76	41.89	0.4466
		IL11
		2 weeks-baseline		22		1.46	-130.48	65.06		-22.89	197.43		14		-37.4	-142.22	58.89		3.71	248.07		14		2.13	-61.14	46.72		-21.17	141.45	0.8461
		4 weeks-baseline		22		29.58	-117.48	159.17		23.34	200.4		14		-4.36	-124.4	23.12		-11.92	117.83		14		-16.63	-46.11	49.39		-26.12	133.46	0.4841
		IL12p40
		2 weeks-baseline		22		-3.18	-8.11	3.59		-2.66	10.91		14		3.15	-2.75	10.16		3.39	10.34		14		1.95	-3.05	14.31		3.54	13.64	0.1309
		4 weeks-baseline		22		2.56	-2.64	9.19		25.43	106.3		14		0.59	-4.96	10		4.68	14.01		14		7.16	-0.68	15.82		7.54	12.94	0.4174
		IL12p70
		2 weeks-baseline		22		0	-0.2	0.11		-0.15	0.54		14		-0.05	-0.2	0.02		-0.02	0.6		14		-0.04	-0.27	0		-0.13	0.68	0.9062
		4 weeks-baseline		22		-0.01	-0.28	0.25		0.11	0.87		14		-0.15	-0.21	0.25		0.01	0.42		14		0	-0.16	0.33		0	0.67	0.8193
		IL13
		2 weeks-baseline		22		-0.07	-0.45	0.58		0.01	1.02		14		0.02	-0.91	0.44		0.32	1.88		14		0.01	-0.57	0.51		0.46	2.07	0.883
		4 weeks-baseline		22		-0.04	-0.65	1.99		0.97	3.07		14		0.02	-0.92	1.32		0.7	2.16		14		0.16	-0.37	0.51		1.05	4.2	0.9991
		IL15
		2 weeks-baseline		22		0	-1.16	0.93		0.45	2.96		14		-0.03	-1.17	0.32		3.47	12.49		14		0.2	-0.23	0.69		3.61	13.39	0.7208
		4 weeks-baseline		22		-0.24	-1.46	2.21		3.84	13.16		14		0.01	-0.69	3.01		6.76	16.58		14		0.62	0.11	1.76		11.34	36.39	0.2791
		IL16
		2 weeks-baseline		22		-2.83	-71.93	118.18		-7.13	380.59		14		-162.15	-462.05	229.22		-101.16	522		14		165.27	-250.56	326.5		84.29	481.43	0.4811
		4 weeks-baseline		22		-21.41	-116.23	121.64		-8.35	380.17		14		-57.2	-510.43	242.61		-55.19	556.68		14		119.56	-181.6	575.83		154.38	458.89	0.4339
		IL17
		2 weeks-baseline		22		-0.36	-3.46	1.73		-1.37	7.47		14		-0.2	-6.39	1.07		1.97	13.49		14		1.36	-2.55	4.09		-0.98	15.63	0.6877
		4 weeks-baseline		22		0	-2.12	10.81		5.03	19.27		14		0.54	-1.72	3.97		1.37	5.6		14		1.93	-1.75	6.48		0.77	17.55	0.9842
		IL1ra
		2 weeks-baseline		22		0	-0.16	0.63		2.5	12.92		14		0	-2.39	0		-0.59	1.9		14		0	0	1.48		0.53	1.76	0.2624
		4 weeks-baseline		22		0	-4.71	0.24		27.77	132.41		14		0	-2.05	2.1		0.7	4.03		14		0.37	0	2.51		2.22	6.85	0.1978
		IL2
		2 weeks-baseline		22		0.51	-11.16	12.96		2.72	23.3		14		-4.5	-15.64	3.68		-6.26	15.31		14		-1.36	-10.32	7.41		-2.03	27.8	0.4542
		4 weeks-baseline		22		8.16	-3.45	16.99		12.76	32.87		14		-0.41	-10.76	6.68		-4.81	18.3		14		0.95	-5.75	6.65		-1.48	19.82	0.2072
		IL4
		2 weeks-baseline		22		-0.45	-7.81	3.39		-1.55	19.34		14		0	-3.76	4.12		4.38	19.81		14		0.37	-1.35	7.36		2.5	12.23	0.3725
		4 weeks-baseline		22		1.1	-9.27	10.11		5.81	33.01		14		3.62	0	10.42		5.11	9.74		14		3.39	0	7.33		6.39	16.68	0.7249
		IL5
		2 weeks-baseline		22		-0.11	-5.31	3.84		-1.18	11.85		14		-3.62	-10.66	6.79		0.51	19.85		14		4.35	-1.39	6.54		5.49	25.02	0.222
		4 weeks-baseline		22		1.47	-4.66	17.97		10.76	31.5		14		0.01	-5.75	12.04		7.18	27.28		14		2.37	-1.2	6.37		13.14	47.39	0.948
		IL6
		2 weeks-baseline		22		0.03	-9.21	4.03		-55.67	247.67		14		-2.15	-4.84	3.5		7.04	35.98		14		0.36	-2.89	8.17		1.52	7.51	0.4799
		4 weeks-baseline		22		1.49	-4.87	13.71		73.98	579.33		14		-1.05	-7.11	5.73		14.05	55.24		14		0.33	-3.44	4.15		3	17.29	0.8418
		IL6R
		2 weeks-baseline		22		128.78	-305.37	328.7		62.05	432.42		14		-37.84	-104.93	112.78		-49.68	412.37		14		55.87	-401.66	333.12		-135.12	872.16	0.6362
		4 weeks-baseline		22		-24.47	-537.19	313.08		-260.02	757.88		14		-124.94	-365.19	228.71		-192.35	841.41		14		114.87	-374.35	356.14		-23.08	678	0.7226
		IL7
		2 weeks-baseline		22		16.6	-41.65	48.9		7.39	69.04		14		-6.5	-24.12	39.7		16.14	100.8		14		11.08	-52.82	26.06		-5.88	94.39	0.7256
		4 weeks-baseline		22		11.07	-38.77	114.96		75.38	200.51		14		25.43	-44.68	42.6		17.96	87.38		14		-3.59	-18.99	35.94		12.44	78	0.8641
		IL8
		2 weeks-baseline		22		-1.84	-9.55	2.48		-4.69	13.76		14		-3.94	-7.22	0.26		-0.29	23.24		14		1.41	-5.2	9.88		3.04	11.47	0.2866
		4 weeks-baseline		22		-2.1	-6.26	2.94		14.1	70.22		14		-3.49	-7.17	7.4		2.58	22.86		14		1.56	-4.69	4.89		7.08	27.08	0.5412
		MCP1
		2 weeks-baseline		22		-18.65	-102.79	23.81		-48.38	123.99		14		-48.23	-124.84	-10.79		-27.4	116.95		14		-36.49	-112.29	60.8		-33.02	109.69	0.9603
		4 weeks-baseline		22		-53.97	-108.55	3.9		-53.77	160.71		14		-90.99	-113.35	43.44		-43.72	136.98		14		-70.87	-102.75	-58.6		-59.12	83.15	0.9629
		MCSF
		2 weeks-baseline		22		0	-0.98	0		-0.6	1.63		14		0	-1.81	0.12		-1.12	4.13		14		0	-0.02	0.33		-0.94	4.4	0.611
		4 weeks-baseline		22		0	-1.17	0		1.28	8.54		14		-0.26	-1.39	0		-0.96	3.61		14		0.33	0	2.93		0.41	5.19	0.0907
		MIG
		2 weeks-baseline		22		-4.81	-48.6	9.83		-40.08	134.82		14		2.8	-18.65	36.63		7.55	77.07		14		-1.4	-17.29	18.27		3.38	176.48	0.662
		4 weeks-baseline		22		0.08	-26.12	16.51		300.01	1495.71		14		-19.84	-37.57	19.47		-14.37	36.31		14		4.05	-37.83	32.37		1.02	126.84	0.5861
		MIP1a
		2 weeks-baseline		22		-0.52	-25.96	20.25		-23.77	92.34		14		7.14	-19.86	26.1		15.3	81.62		14		-6.94	-32.16	13.44		-19.59	48.7	0.4584
		4 weeks-baseline		22		9.47	-38.9	15.94		24.38	200.4		14		15	-6.43	41.56		27.52	71.81		14		-1.55	-28.85	28.68		10.02	91.84	0.5819
		MIP1b
		2 weeks-baseline		22		-3.64	-10.62	14.95		-3.09	28.23		14		-8.58	-11.67	0.27		-8.4	16.83		14		-3.44	-20.36	3.07		-12.16	23.83	0.5301
		4 weeks-baseline		22		7.27	-11.79	10.36		4.75	45.17		14		-3.95	-14.49	4.18		-2.74	19.95		14		1.68	-15.9	6.91		-7.84	22.19	0.4798
		MIP1d
		2 weeks-baseline		22		1.66	-22.05	35.81		1.58	44.58		14		7.57	-36.91	33.45		-2.22	63.79		14		-1.27	-39.04	46.77		-12.27	74.28	0.9333
		4 weeks-baseline		22		0.07	-41.5	42.39		4.04	54.48		14		6	-22.23	36.09		5.54	60.33		14		22.46	-24.66	33.07		0.76	69.35	0.9231
		PDGFBB
		2 weeks-baseline		22		1286.82	-2008.64	4627.74		1447.41	6465.65		14		-371.28	-3511.49	3132.59		130.02	4489.49		14		37.04	-6841.24	8921.21		1086.48	8802.71	0.801
		4 weeks-baseline		22		1792.8	-650.56	7837.03		2776.86	6002.48		14		368.89	-2093.47	2494.48		498.08	5336.62		14		2653.71	-1875.59	6828.86		2678.98	6519.8	0.604
		RANTES
		2 weeks-baseline		22		60.41	-374.96	497.27		37.93	562.37		14		173.98	-258.7	463.65		95.29	503.05		14		-101.54	-378.92	706.04		137.91	741.39	0.972
		4 weeks-baseline		22		-49.17	-690.15	420.94		-61.14	780.06		14		79.66	-146.19	480.92		175.13	411.55		14		299.85	-94.42	588.16		333.56	633.77	0.2409
		TIMP1
		2 weeks-baseline		22		43.98	-230.36	273.23		39.84	387.61		14		81.49	-304.92	411.69		76.89	512.07		14		-33.71	-309.61	206.02		-67.32	502.45	0.754
		4 weeks-baseline		22		-150.25	-346.82	56.02		-123.52	413.28		14		129.5	-45.93	533.36		184.24	401.46		14		124.62	-141.26	296.59		20.95	389.15	0.0531
		TIMP2
		2 weeks-baseline		22		-43.44	-477.72	296.11		148.93	984.39		14		-112.77	-383.73	743.84		110.22	634.31		14		-45.78	-495.81	1097.22		96.77	847.83	0.9677
		4 weeks-baseline		22		-134.21	-812.34	316.7		95.6	1301		14		70.69	-623.39	645.32		36.28	865.32		14		314.19	-575.61	949.89		303.24	859.28	0.43
		TNFR1
		2 weeks-baseline		22		-366.25	-850.67	286.82		-322.77	826.45		14		-128.64	-1221.4	643.44		-145.44	1176.28		14		-318.52	-1353.02	297.36		-412.83	1435.91	0.8365
		4 weeks-baseline		22		-521.51	-1211.54	152.22		-410.86	1125.51		14		-1006.42	-1445.77	-512.75		-798.57	1641.69		14		-280.67	-1517.19	698.75		-354.37	1329.33	0.5561
		TNFa
		2 weeks-baseline		22		-0.11	-2.92	2.03		-0.44	4.8		14		0.41	-2.14	2.48		1.31	5.49		14		0.5	-0.3	4.04		0.54	4.74	0.6258
		4 weeks-baseline		22		-0.37	-2.53	2.69		3.09	15.67		14		1.25	-1.56	4.15		3.9	9.22		14		0.86	0.11	1.73		3.13	8.99	0.462
		TNFb
		2 weeks-baseline		22		0.64	-308.97	226.43		7.57	616.8		14		-106.81	-211.4	95.17		-91.93	355.02		14		-88.94	-329.24	186.68		-85.97	514.03	0.786
		4 weeks-baseline		22		73.11	-158.95	391.94		198.05	858.91		14		-42.67	-121.09	99.36		-23.58	326.73		14		6.78	-82.1	166.15		34.23	267.45	0.4933
		TNFR2
		2 weeks-baseline		22		-379.82	-1056.24	152.17		-509.42	887.04		14		177.6	-640.8	708.32		98.14	927.39		14		61.47	-814.73	624.25		41.77	1553.06	0.1707
		4 weeks-baseline		22		-801.6	-1067.61	-338.46		-839.1	1413.64		14		-581.16	-831.9	-55.6		-512.14	1412.46		14		367.99	-727.64	914.07		-166.91	1580.8	0.141
		a: Kruskal-Wallis Test
