# Supplementary material for: Association of serum levels of inflammatory cytokines with retinopathy of prematurity in preterm infants
Source: Front Pediatr. 2024 Jan 8;11:1195904. doi: 10.3389/fped.2023.1195904 (PMC10800500; doi:10.3389/fped.2023.1195904)
Supplement: Supplementary file 6 [file Table6.xlsx]

## Sheet: Supplementary Table 6
Suuplmentary Tables 6. GEE analysis for Serum Inflammatory Cytokine Level Changes from Baselines up to 4 Weeks
		Suuplmentary Tables 6-1.GCSF																																									Suuplmentary Tables 6-4.IL12p40
		Time																																									Time
			Baseline (ref)		week 2					week 4																																		Baseline (ref)		week 2
					B	95% CI		p-value		B	95% CI		p-value			week 2														week 4																B	95% CI		p-value
		Demographics														output	Level2	參數	Level1	估計值	95% 信賴下限	95% 信賴上限	Pr > |Z|	Name	n	outcome	t			output	Level2	參數	Level1	估計值	95% 信賴下限	95% 信賴上限	Pr > |Z|	Name	n	outcome	t		Demographics
		Gender, ref=male(1)	-		50.4667	-36.2582	137.192	0.2541		213.307	-99.4154	526.03	0.1813			Gender, ref=male(1)	2	Sex*time	2	50.4667	-36.2582	137.192	0.2541	Sex	1	GCSF	4			Gender, ref=male(1)	2	Sex*time	3	213.307	-99.4154	526.03	0.1813	Sex	1	GCSF	4		Gender, ref=male(1)	-		-1.148	-7.8331	5.5372	0.7364
		Gestational Age	-		14.1075	-0.3909	28.6058	0.0565		-12.0983	-62.4332	38.2367	0.6376			Gestational Age	0	GA*time	2	14.1075	-0.3909	28.6058	0.0565	GA	2	GCSF	4			Gestational Age	0	GA*time	3	-12.0983	-62.4332	38.2367	0.6376	GA	2	GCSF	4		Gestational Age	-		0.6477	-0.4159	1.7113	0.2326
		Birth Weight	-		0.1181	-0.0267	0.2628	0.1099		-0.1165	-0.5947	0.3618	0.6331			Birth Weight	0	BW*time	2	0.1181	-0.0267	0.2628	0.1099	BW	3	GCSF	4			Birth Weight	0	BW*time	3	-0.1165	-0.5947	0.3618	0.6331	BW	3	GCSF	4		Birth Weight	-		0.0044	-0.0049	0.0138	0.3544
		PMA	-		20.8665	-3.6929	45.426	0.0959		-14.7511	-86.6398	57.1376	0.6876			PMA	0	PMA*time	2	20.8665	-3.6929	45.426	0.0959	PMA	4	GCSF	4			PMA	0	PMA*time	3	-14.7511	-86.6398	57.1376	0.6876	PMA	4	GCSF	4		PMA	-		-0.5787	-2.4696	1.3121	0.5486
		ROP														Zone (OD), ref=2+3	1	OD_zone_r	2	35.8341	-17.522	89.1902	0.1881	OD_zone_ref23	5	GCSF	4			Zone (OD), ref=2+3	1	OD_zone_r	3	-33.7158	-178.412	110.98	0.6479	OD_zone_ref23	5	GCSF	4		ROP
		Zone (OD), ref=2+3	-		35.8341	-17.522	89.1902	0.1881		-33.7158	-178.412	110.98	0.6479			Stage (OD), ref=0+1+2，3	3	OD_stage_	2	-104.196	-224.499	16.1068	0.0896	OD_stage_ref12	6	GCSF	4			Stage (OD), ref=0+1+2，3	3	OD_stage_	3	-212.892	-463.282	37.4975	0.0956	OD_stage_ref12	6	GCSF	4		Zone (OD), ref=2+3	-		2.7151	-3.7213	9.1514	0.4084
		Stage (OD), ref=0+1+2，3	-	3	-104.196	-224.499	16.1068	0.0896		-212.892	-463.282	37.4975	0.0956			Stage (OD), ref=0+1+2，4	4	OD_stage_	2	-0.4172	-13.0857	12.2513	0.9485	OD_stage_ref12	6	GCSF	4			Stage (OD), ref=0+1+2，4	4	OD_stage_	3	-117.183	-335.779	101.414	0.2934	OD_stage_ref12	6	GCSF	4		Stage (OD), ref=0+1+2，3	-	3	-4.6404	-11.0373	1.7565	0.1551
		Plus Diseases, ref=0	-		-104.474	-224.717	15.7691	0.0886		68.9159	-277.273	415.104	0.6964			IVH, ref=0	1	IVH*time	2	-98.6968	-203.96	6.5662	0.0661	IVH	9	GCSF	4			IVH, ref=0	1	IVH*time	3	35.2805	-266.294	336.854	0.8186	IVH	9	GCSF	4		Plus Diseases, ref=0	-		-4.2356	-10.5802	2.1091	0.1907
		Systemic condition														RDS, ref=0	1	RDS*time	2	-27.9062	-85.65	29.8376	0.3435	RDS	10	GCSF	4			RDS, ref=0	1	RDS*time	3	44.9145	-104.432	194.261	0.5556	RDS	10	GCSF	4		Systemic condition
		IVH, ref=0	-		-98.6968	-203.96	6.5662	0.0661		35.2805	-266.294	336.854	0.8186			NEC, ref=0	1	NEC*time	2	4.1858	-65.7059	74.0775	0.9066	NEC	11	GCSF	4			NEC, ref=0	1	NEC*time	3	-67.9152	-229.059	93.2287	0.4088	NEC	11	GCSF	4		IVH, ref=0	-		1.2515	-5.3451	7.848	0.71
		RDS, ref=0	-		-27.9062	-85.65	29.8376	0.3435		44.9145	-104.432	194.261	0.5556			BPD, ref=0	1	BPD*time	2	-67.1959	-136.664	2.2724	0.058	BPD	12	GCSF	4			BPD, ref=0	1	BPD*time	3	18.0149	-161.616	197.646	0.8442	BPD	12	GCSF	4		RDS, ref=0	-		-9.5458	-20.4338	1.3422	0.0857
		NEC, ref=0	-		4.1858	-65.7059	74.0775	0.9066		-67.9152	-229.059	93.2287	0.4088			Surfactant use, ref = 0	1	Sufactant	2	-81.416	-183.68	20.848	0.1187	Sufactant_use	13	GCSF	4			Surfactant use, ref = 0	1	Sufactant	3	61.1635	-227.581	349.908	0.678	Sufactant_use	13	GCSF	4		NEC, ref=0	-		-7.0901	-20.7707	6.5905	0.3097
		BPD, ref=0	-		-67.1959	-136.664	2.2724	0.058		18.0149	-161.616	197.646	0.8442			Sepsis, ref=0	1	Sepsis*ti	2	-72.3412	-179.71	35.0274	0.1866	Sepsis	14	GCSF	4			Sepsis, ref=0	1	Sepsis*ti	3	-197.918	-456.301	60.4648	0.1333	Sepsis	14	GCSF	4		BPD, ref=0	-		-2.5854	-9.6449	4.474	0.4729
		Surfactant use, ref = 0	-		-81.416	-183.68	20.848	0.1187		61.1635	-227.581	349.908	0.678																														Surfactant use, ref = 0	-		1.1473	-5.3137	7.6083	0.7278
		Sepsis, ref=0	-		-72.3412	-179.71	35.0274	0.1866		-197.918	-456.301	60.4648	0.1333																														Sepsis, ref=0	-		-0.8205	-7.1198	5.4787	0.7985
		*Generalized estimating equation.																																									*Generalized estimating equation.
		*p <.05 (Wald test).																																									*p <.05 (Wald test).
		Suuplmentary Tables 6-2.GMCSF																																									Suuplmentary Tables 6-5.IL15
		Time																																									Time
			Baseline (ref)		week 2					week 4																																		Baseline (ref)		week 2
					B	95% CI		p-value		B	95% CI		p-value																																	B	95% CI		p-value
		Demographics														output	Level2	參數	Level1	估計值	95% 信賴下限	95% 信賴上限	Pr > |Z|	Name	n	outcome	t			output	Level2	參數	Level1	估計值	95% 信賴下限	95% 信賴上限	Pr > |Z|	Name	n	outcome	t		Demographics
		Gender, ref=male(1)	-		-6.8701	-46.379	32.6387	0.7332		20.9058	-45.4095	87.221	0.5367			Gender, ref=male(1)	2	Sex*time	2	-6.8701	-46.379	32.6387	0.7332	Sex	1	GMCSF	5			Gender, ref=male(1)	2	Sex*time	3	20.9058	-45.4095	87.221	0.5367	Sex	1	GMCSF	5		Gender, ref=male(1)	-		0.217	-5.411	5.845	0.9398
		Gestational Age	-		-2.6154	-11.4752	6.2445	0.5629		3.8777	-13.5491	21.3045	0.6627			Gestational Age	0	GA*time	2	-2.6154	-11.4752	6.2445	0.5629	GA	2	GMCSF	5			Gestational Age	0	GA*time	3	3.8777	-13.5491	21.3045	0.6627	GA	2	GMCSF	5		Gestational Age	-		0.2945	-0.553	1.142	0.4959
		Birth Weight	-		-0.0296	-0.1013	0.0421	0.4184		0.0866	-0.1129	0.2861	0.395			Birth Weight	0	BW*time	2	-0.0296	-0.1013	0.0421	0.4184	BW	3	GMCSF	5			Birth Weight	0	BW*time	3	0.0866	-0.1129	0.2861	0.395	BW	3	GMCSF	5		Birth Weight	-		0.0061	-0.0043	0.0164	0.25
		PMA	-		-3.6041	-15.2855	8.0774	0.5454		20.1216	-5.8383	46.0816	0.1287			PMA	0	PMA*time	2	-3.6041	-15.2855	8.0774	0.5454	PMA	4	GMCSF	5			PMA	0	PMA*time	3	20.1216	-5.8383	46.0816	0.1287	PMA	4	GMCSF	5		PMA	-		-0.5171	-1.6233	0.589	0.3595
		ROP														Zone (OD), ref=2+3	1	OD_zone_r	2	60.4016	10.2038	110.599	0.0184	OD_zone_ref23	5	GMCSF	5			Zone (OD), ref=2+3	1	OD_zone_r	3	265.082	-177.515	707.68	0.2404	OD_zone_ref23	5	GMCSF	5		ROP
		Zone (OD), ref=2+3	-		60.4016	10.2038	110.599	0.0184		265.082	-177.515	707.68	0.2404			Stage (OD), ref=0+1+2，3	3	OD_stage_	2	16.785	-23.4141	56.9841	0.4131	OD_stage_ref12	6	GMCSF	5			Stage (OD), ref=0+1+2，3	3	OD_stage_	3	42.8743	-2.6265	88.3751	0.0648	OD_stage_ref12	6	GMCSF	5		Zone (OD), ref=2+3	-		-1.7024	-4.5584	1.1535	0.2427
		Stage (OD), ref=0+1+2，3	-	3	16.785	-23.4141	56.9841	0.4131		42.8743	-2.6265	88.3751	0.0648			Stage (OD), ref=0+1+2，4	4	OD_stage_	2	100.061	77.5214	122.601	<.0001	OD_stage_ref12	6	GMCSF	5			Stage (OD), ref=0+1+2，4	4	OD_stage_	3	602.66	583.052	622.268	<.0001	OD_stage_ref12	6	GMCSF	5		Stage (OD), ref=0+1+2，3	-	3	-2.889	-7.5517	1.7738	0.2246
		Plus Diseases, ref=0	-		18.7075	-20.9486	58.3636	0.3552		66.5531	-2.9851	136.091	0.0607			IVH, ref=0	1	IVH*time	2	4.1309	-35.5303	43.7922	0.8382	IVH	9	GMCSF	5			IVH, ref=0	1	IVH*time	3	-44.1626	-102.377	14.0514	0.137	IVH	9	GMCSF	5		Plus Diseases, ref=0	-		-3.0217	-7.5371	1.4937	0.1896
		Systemic condition														RDS, ref=0	1	RDS*time	2	57.365	-69.6726	184.403	0.3761	RDS	10	GMCSF	5			RDS, ref=0	1	RDS*time	3	64.7273	-54.1601	183.615	0.2859	RDS	10	GMCSF	5		Systemic condition
		IVH, ref=0	-		4.1309	-35.5303	43.7922	0.8382		-44.1626	-102.377	14.0514	0.137			NEC, ref=0	1	NEC*time	2	26.2522	-68.5522	121.057	0.5873	NEC	11	GMCSF	5			NEC, ref=0	1	NEC*time	3	-24.3008	-65.1174	16.5159	0.2433	NEC	11	GMCSF	5		IVH, ref=0	-		0.1842	-5.1939	5.5623	0.9465
		RDS, ref=0	-		57.365	-69.6726	184.403	0.3761		64.7273	-54.1601	183.615	0.2859			BPD, ref=0	1	BPD*time	2	19.7987	-30.416	70.0134	0.4397	BPD	12	GMCSF	5			BPD, ref=0	1	BPD*time	3	-54.6192	-167.675	58.4368	0.3437	BPD	12	GMCSF	5		RDS, ref=0	-		3.0475	0.0864	6.0085	0.0437
		NEC, ref=0	-		26.2522	-68.5522	121.057	0.5873		-24.3008	-65.1174	16.5159	0.2433			Surfactant use, ref = 0	1	Sufactant	2	14.648	-23.5572	52.8532	0.4524	Sufactant_use	13	GMCSF	5			Surfactant use, ref = 0	1	Sufactant	3	-37.3267	-96.5199	21.8665	0.2165	Sufactant_use	13	GMCSF	5		NEC, ref=0	-		-2.7073	-5.8972	0.4826	0.0962
		BPD, ref=0	-		19.7987	-30.416	70.0134	0.4397		-54.6192	-167.675	58.4368	0.3437			Sepsis, ref=0	1	Sepsis*ti	2	25.3985	-13.0279	63.8249	0.1952	Sepsis	14	GMCSF	5			Sepsis, ref=0	1	Sepsis*ti	3	-0.9512	-60.8493	58.947	0.9752	Sepsis	14	GMCSF	5		BPD, ref=0	-		-3.0178	-11.8602	5.8245	0.5035
		Surfactant use, ref = 0	-		14.648	-23.5572	52.8532	0.4524		-37.3267	-96.5199	21.8665	0.2165																														Surfactant use, ref = 0	-		-2.8782	-7.9918	2.2353	0.2699
		Sepsis, ref=0	-		25.3985	-13.0279	63.8249	0.1952		-0.9512	-60.8493	58.947	0.9752																														Sepsis, ref=0	-		3.7904	-1.8865	9.4673	0.1907
		*Generalized estimating equation.																																									*Generalized estimating equation.
		*p <.05 (Wald test).																																									*p <.05 (Wald test).
		Suuplmentary Tables 6-3.ICAM																																									Suuplmentary Tables 6-6.IL5
		Time																																									Time
			Baseline (ref)		week 2					week 4																																		Baseline (ref)		week 2
					B	95% CI		p-value		B	95% CI		p-value																																	B	95% CI		p-value
		Demographics														output	Level2	參數	Level1	估計值	95% 信賴下限	95% 信賴上限	Pr > |Z|	Name	n	outcome	t			output	Level2	參數	Level1	估計值	95% 信賴下限	95% 信賴上限	Pr > |Z|	Name	n	outcome	t		Demographics
		Gender, ref=male(1)	-		-38.8012	-292.97	215.368	0.7648		-39.0815	-278.344	200.181	0.7489			Gender, ref=male(1)	2	Sex*time	2	-38.8012	-292.97	215.368	0.7648	Sex	1	ICAM	7			Gender, ref=male(1)	2	Sex*time	3	-39.0815	-278.344	200.181	0.7489	Sex	1	ICAM	7		Gender, ref=male(1)	-		3.626	-6.7601	14.0122	0.4938
		Gestational Age	-		-16.3987	-62.7372	29.9399	0.4879		-0.8767	-46.604	44.8507	0.97			Gestational Age	0	GA*time	2	-16.3987	-62.7372	29.9399	0.4879	GA	2	ICAM	7			Gestational Age	0	GA*time	3	-0.8767	-46.604	44.8507	0.97	GA	2	ICAM	7		Gestational Age	-		0.868	-1.1227	2.8587	0.3928
		Birth Weight	-		-0.2821	-0.6253	0.0611	0.1072		-0.1849	-0.6779	0.308	0.4622			Birth Weight	0	BW*time	2	-0.2821	-0.6253	0.0611	0.1072	BW	3	ICAM	7			Birth Weight	0	BW*time	3	-0.1849	-0.6779	0.308	0.4622	BW	3	ICAM	7		Birth Weight	-		0.0123	-0.0057	0.0303	0.1804
		PMA	-		-56.6703	-110.582	-2.7587	0.0394		-48.5041	-109.024	12.0158	0.1162			PMA	0	PMA*time	2	-56.6703	-110.582	-2.7587	0.0394	PMA	4	ICAM	7			PMA	0	PMA*time	3	-48.5041	-109.024	12.0158	0.1162	PMA	4	ICAM	7		PMA	-		-0.4715	-2.7704	1.8274	0.6877
		ROP														Zone (OD), ref=2+3	1	OD_zone_r	2	-448.445	-816.927	-79.9622	0.0171	OD_zone_ref23	5	ICAM	7			Zone (OD), ref=2+3	1	OD_zone_r	3	-790.789	-1438.98	-142.598	0.0168	OD_zone_ref23	5	ICAM	7		ROP
		Zone (OD), ref=2+3	-		-448.445	-816.927	-79.9622	0.0171		-790.789	-1438.98	-142.598	0.0168			Stage (OD), ref=0+1+2，3	3	OD_stage_	2	-36.3437	-262.843	190.156	0.7531	OD_stage_ref12	6	ICAM	7			Stage (OD), ref=0+1+2，3	3	OD_stage_	3	-55.5446	-245.026	133.937	0.5656	OD_stage_ref12	6	ICAM	7		Zone (OD), ref=2+3	-		8.5221	2.3918	14.6524	0.0064
		Stage (OD), ref=0+1+2，3	-	3	-36.3437	-262.843	190.156	0.7531		-55.5446	-245.026	133.937	0.5656			Stage (OD), ref=0+1+2，4	4	OD_stage_	2	-709.838	-891.133	-528.543	<.0001	OD_stage_ref12	6	ICAM	7			Stage (OD), ref=0+1+2，4	4	OD_stage_	3	-1268.28	-1428.05	-1108.51	<.0001	OD_stage_ref12	6	ICAM	7		Stage (OD), ref=0+1+2，3	-	3	-4.0426	-13.4852	5.4	0.4014
		Plus Diseases, ref=0	-		-87.9128	-317.02	141.194	0.452		-25.8279	-251.101	199.445	0.8222			IVH, ref=0	1	IVH*time	2	139.607	-105.726	384.939	0.2647	IVH	9	ICAM	7			IVH, ref=0	1	IVH*time	3	39.7447	-187.333	266.822	0.7316	IVH	9	ICAM	7		Plus Diseases, ref=0	-		-2.8973	-11.964	6.1694	0.5311
		Systemic condition														RDS, ref=0	1	RDS*time	2	-176.58	-592.778	239.618	0.4057	RDS	10	ICAM	7			RDS, ref=0	1	RDS*time	3	-390.403	-549.536	-231.27	<.0001	RDS	10	ICAM	7		Systemic condition
		IVH, ref=0	-		139.607	-105.726	384.939	0.2647		39.7447	-187.333	266.822	0.7316			NEC, ref=0	1	NEC*time	2	-279.891	-734.881	175.099	0.2279	NEC	11	ICAM	7			NEC, ref=0	1	NEC*time	3	-63.5438	-406.196	279.108	0.7163	NEC	11	ICAM	7		IVH, ref=0	-		-3.6091	-13.6701	6.4519	0.482
		RDS, ref=0	-		-176.58	-592.778	239.618	0.4057		-390.403	-549.536	-231.27	<.0001			BPD, ref=0	1	BPD*time	2	68.2157	-215.469	351.901	0.6374	BPD	12	ICAM	7			BPD, ref=0	1	BPD*time	3	24.8869	-282.758	332.532	0.874	BPD	12	ICAM	7		RDS, ref=0	-		14.3163	-12.6761	41.3088	0.2986
		NEC, ref=0	-		-279.891	-734.881	175.099	0.2279		-63.5438	-406.196	279.108	0.7163			Surfactant use, ref = 0	1	Sufactant	2	144.218	-93.7485	382.184	0.2349	Sufactant_use	13	ICAM	7			Surfactant use, ref = 0	1	Sufactant	3	104.509	-117.649	326.667	0.3565	Sufactant_use	13	ICAM	7		NEC, ref=0	-		-0.2799	-9.4631	8.9034	0.9524
		BPD, ref=0	-		68.2157	-215.469	351.901	0.6374		24.8869	-282.758	332.532	0.874			Sepsis, ref=0	1	Sepsis*ti	2	1.9665	-229.325	233.258	0.9867	Sepsis	14	ICAM	7			Sepsis, ref=0	1	Sepsis*ti	3	-216.498	-428.843	-4.1526	0.0457	Sepsis	14	ICAM	7		BPD, ref=0	-		-4.6093	-21.877	12.6584	0.6009
		Surfactant use, ref = 0	-		144.218	-93.7485	382.184	0.2349		104.509	-117.649	326.667	0.3565																														Surfactant use, ref = 0	-		-4.0238	-13.8146	5.7671	0.4205
		Sepsis, ref=0	-		1.9665	-229.325	233.258	0.9867		-216.498	-428.843	-4.1526	0.0457																														Sepsis, ref=0	-		4.3181	-6.1047	14.7408	0.4168
		*Generalized estimating equation.																																									*Generalized estimating equation.
		*p <.05 (Wald test).																																									*p <.05 (Wald test).
